# Supplementary material for: SLC19A3 Loss-of-Function Variant in Yorkshire Terriers With Leigh-Like Subacute Necrotizing Encephalopathy
Source: Genes (Basel). 2020 Oct 16;11(10):1215. doi: 10.3390/genes11101215 (PMC7650533; doi:10.3390/genes11101215)
Supplement: Supplementary file 1 [file genes-11-01215-s001.zip]

Archive with 1 entries (1 files):
- genes-952785-supplementary.xlsx
